# Supplementary material for: Transcription levels of a noncoding RNA orchestrate opposing regulatory and cell fate outcomes in yeast
Source: Cell Rep. 2021 Jan 19;34(3):108643. doi: 10.1016/j.celrep.2020.108643 (PMC7816125; doi:10.1016/j.celrep.2020.108643)
Supplement: Table S2. Genotype of yeast strains, related to STAR methods [file mmc2.xlsx]

## Sheet: Sheet2
Table S2. Genotype of yeast strains. Related to STAR methods.
FW15	MATa, ho::LYS2, lys2, ura3, leu2::hisG, his3::hisG, trp1::hisG
	matalpha::MATa::URA3, ho::LYS2, lys2, ura3, leu2::hisG, his3::hisG, trp1::hisG
FW155	MATa, ho::LYS2, lys2, ura3, leu2::hisG, his3::hisG, trp1::hisG,
	irt1-Term
FW1210	MATa, ho::LYS2, ura3, leu2::hisG, his3::hisG, trp1::hisG,
	irt2D(-188bp)::HisMX
FW1317	MATa, ho::LYS2, lys2, ura3, leu2::hisG, his3::hisG, trp1::hisG,
	rme1D::HisMx
	matalpha::MATa::URA3, ho::LYS2, lys2, ura3, leu2::hisG, his3::hisG, trp1::hisG,
	rme1D::HisMx
FW1356	MATa, ho::LYS2, ura3, leu2::hisG, his3::hisG, trp1::hisG,
	irt2D(-246bp)::KanMX
FW1378	MATa, ho::LYS2, lys2, ura3, leu2::hisG, his3::hisG, trp1,
	u6bsD
FW1509	MATa, ho::LYS2, lys2, ura3, leu2::hisG, his3::hisG, trp1::hisG
FW1511	MATa, ho::LYS2, lys2, ura3, leu2::hisG, his3::hisG, trp1::hisG
	MATalpha, ho::LYS2, lys2, ura3, leu2::hisG, his3::hisG, trp1::hisG
FW1533	MATa, ho::LYS2, lys2, ura3, leu2::hisG, his3::hisG, trp1::hisG
	flo8D::KanMX6
FW1555	MATa, ho::LYS2, lys2, ura3, leu2::hisG, his3::hisG, trp1::hisG,
	ime1D::HisMX6
FW2189	MATa, ho::LYS2, lys2, ura3, leu2::hisG, his3::hisG, trp1::hisG
	IME1-NatMX4
FW2438	MATa, ho::LYS2, lys2, ura3, leu2::hisG, his3::hisG, trp1::hisG
	u6bsD::KanMX
FW2539	MATa, ho::LYS2, lys2, ura3, leu2::hisG, his3::hisG, trp1::hisG
	Ime1-NatMX4
	u6bsD::KanMX
FW3128	MATa, ho::LYS2, lys2, ura3, leu2::hisG, his3::hisG, trp1::hisG
	irt2-Term
	RME1::3xV5::HisMX
FW3132	MATa, ho::LYS2, lys2, ura3, leu2::hisG, his3::hisG, trp1::hisG,
	RME1::3xV5::HisMX
	irt2D(-188bp)::HisMX
FW3140	MATa, ho::LYS2, lys2, ura3, leu2::hisG, his3::hisG, trp1::hisG,
	RME1::3xV5::HisMX
	irt2D(-246bp)::KanMX
FW3144	MATa, ho::LYS2, lys2, ura3, leu2::hisG, his3::hisG, trp1,
	RME1::3xV5::HisMX
	u6bsD::KanMX
FW3402	MATa, ho::LYS2, lys2, ura3, leu2::hisG, his3::hisG, trp1::hisG
	irt2D(-246bp)::KanMX
	matalpha::MATa::URA3, ho::LYS2, lys2, ura3, leu2::hisG, his3::hisG, trp1::hisG
	irt2D(-246bp)::KanMX
FW3453	MATa, ho::LYS2, ura3, leu2::hisG, his3::hisG, trp1::hisG,
	irt2D(-188bp)::HisMX
	matalpha::MATa::URA3, ho::LYS2, ura3, leu2::hisG, his3::hisG, trp1::hisG,
	irt2D(-188bp)::HisMX
FW3493	MATa, ho::LYS2, lys2, ura3, leu2::hisG, his3::hisG, trp1::hisG
	u6bsD::KanMX
	irt2-Term
FW3580	MATa, ho::LYS2, lys2, ura3, leu2::hisG, his3::hisG, trp1::hisG
	flo8D::KanMX6
	irt2D(-246bp)::KanMX
FW3585	MATa, ho::LYS2, lys2, ura3, leu2::hisG, his3::hisG, trp1::hisG
	flo8D::KanMX6
	irt2-Term
FW3596	MATa, ho::LYS2, lys2, ura3, leu2::hisG, his3::hisG, trp1::hisG
	irt2-Term
FW3629	MATa, ho::LYS2, lys2, ura3, leu2::hisG, his3::hisG, trp1::hisG,
	irt2-Term
	matalpha::MATa::URA3, ho::LYS2, lys2, ura3, leu2::hisG, his3::hisG, trp1::hisG,
	irt2-Term
FW4031	MATa, ho::LYS2, lys2, ura3, leu2::hisG, his3::hisG, trp1::hisG,
	RME1::3xV5::HisMX
FW4072	MATalpha, ho::LYS2, lys2, ura3, leu2::hisG, his3::hisG, trp1::hisG
	rtt109D::HygMx
	irt2-Term
FW4073	MATa, ho::LYS2, lys2, ura3, leu2::hisG, his3::hisG, trp1::hisG
	rtt109D::HygMx
	RME1::3xV5::HisMX
	irt2-Term
FW4075	MATa, ho::LYS2, lys2, ura3, leu2::hisG, his3::hisG, trp1::hisG
	rtt109D::HygMx
	RME1::3xV5::HisMX
FW4077	MATa, ho::LYS2, lys2, ura3, leu2::hisG, his3::hisG, trp1::hisG
	rtt109D::HygMx
FW4175	MATa, ho::LYS2, lys2, ura3, leu2::hisG, his3::hisG, trp1::hisG
	IRT2-Insert
FW4521	MATa, ho::LYS2, lys2, ura3, leu2::hisG, his3::hisG, trp1::hisG
	asf1D::HygMx
FW4557	MATa, ho::LYS2, lys2, ura3, leu2::hisG, his3::hisG, trp1::hisG,
	matalpha::TRP1-MATa, ho::LYS2, lys2, ura3, leu2::hisG, his3::hisG, trp1::hisG,
	rtt109D::HygMx
	rtt109D::HygMx
FW5102	MATa, ho::LYS2, lys2, ura3, leu2::hisG, trp1::hisG, his4-N/G
	hhf1-hht1::LEU2 hhf2-hht2::trp1::KanMX
	plasmid FW502 (HHT1-HHF1 CEN ARS URA3)
FW5113	MATa, ho::LYS2, lys2, ura3, leu2::hisG, trp1::hisG, his4-N/G
	hhf1-hht1::LEU2 hhf2-hht2::trp1::KanMX
	plasmid FW503 (HHT1-HHF1 H3k56A CEN ARS URA3)
FW5116	MATa, ho::LYS2, lys2, ura3, leu2::hisG, trp1::hisG, his4-N/G
	hhf1-hht1::LEU2 hhf2-hht2::trp1::KanMX
	plasmid FW504 (HHT1-HHF1 H3k56R CEN ARS URA3)
FW5225	MATa, ho::LYS2, lys2, ura3, leu2::hisG, his3::hisG, trp1::hisG
	rtt109D::HygMx
	u6bsD::KanMX
FW5724	MATa, ho::LYS2, lys2, ura3, leu2::hisG, trp1::hisG, his4-N/G
	hhf1-hht1::LEU2 hhf2-hht2::trp1::KanMX
	plasmid FW504 (HHT1-HHF1 H3k56R CEN ARS URA3)
	rtt109D::HygMx
FW6443	MATa, ho::LYS2, lys2, ura3, leu2::hisG, trp1::hisG, his4-N/G
	hhf1-hht1::LEU2 hhf2-hht2::trp1::KanMX
	plasmid FW502 (HHT1-HHF1 CEN ARS URA3)
	rtt109D::HygMx
FW6560	MATa, ho::LYS2, lys2, ura3, leu2::hisG, his3::hisG, trp1::hisG,
	pGDP1::LexA-ER-HA-B112::TRP1
FW6594	MATa, ho::LYS2, lys2, ura3, leu2::hisG, his3::hisG, trp1::hisG,
	pGDP1::LexA-ER-HA-B112::TRP1
	KanMX::LexO1(+96)::IRT2
FW6599	MATa, ho::LYS2, lys2, ura3, leu2::hisG, his3::hisG, trp1::hisG,
	pGDP1::LexA-ER-HA-B112::TRP1
	KanMX::LexO2(+96)::IRT2
FW6607	MATa, ho::LYS2, lys2, ura3, leu2::hisG, his3::hisG, trp1::hisG,
	pGDP1::LexA-ER-HA-B112::TRP1
	KanMX::LexO3(+96)::IRT2
FW6611	MATa, ho::LYS2, lys2, ura3, leu2::hisG, his3::hisG, trp1::hisG,
	pGDP1::LexA-ER-HA-B112::TRP1
	KanMX:: LexO4(+96)::IRT2
FW6619	MATa, ho::LYS2, lys2, ura3, leu2::hisG, his3::hisG, trp1::hisG,
	pGDP1::LexA-ER-HA-B112::TRP1
	KanMX::LexO8(+96)::IRT2
FW7142	MATa, ho::LYS2, lys2, ura3, leu2::hisG, his3::hisG, trp1::hisG,
	ime1D::HISMx6
	KanMX::LexO1(-10)::IRT2
FW7413	MATa, ho::LYS2, lys2, ura3, leu2::hisG, trp1::hisG, his4-N/G
	hhf1-hht1::LEU2 hhf2-hht2::trp1::KanMX
	matalpha::TRP1-MATa, ho::LYS2, lys2, ura3, leu2::hisG, trp1::hisG, his4-N/G
	hhf1-hht1::LEU2 hhf2-hht2::trp1::KanMX
	plasmid FW502 (HHT1-HHF1 CEN ARS URA3)
FW7417	MATa, ho::LYS2, lys2, ura3, leu2::hisG, trp1::hisG, his4-N/G
	hhf1-hht1::LEU2 hhf2-hht2::trp1::KanMX
	matalpha::TRP1-MATa, ho::LYS2, lys2, ura3, leu2::hisG, trp1::hisG, his4-N/G
	hhf1-hht1::LEU2 hhf2-hht2::trp1::KanMX
	plasmid FW504 (HHT1-HHF1 H3k56R CEN ARS URA3)
FW7508	MATa, ho::LYS2, lys2, ura3, leu2::hisG, trp1::hisG, his4-N/G
	hhf1-hht1::LEU2 hhf2-hht2::trp1::KanMX
	matalpha::TRP1-MATa, ho::LYS2, lys2, ura3, leu2::hisG, trp1::hisG, his4-N/G
	hhf1-hht1::LEU2 hhf2-hht2::trp1::KanMX
	plasmid FW503 (HHT1-HHF1 H3k56A CEN ARS URA3)
FW7853	MATa, ura3–52, lys2–801, ade2–101, trp1∆63, his3∆200, leu2∆1
	hht1-hhf1::pWZ405-F2F9-LEU2
	hht2-hhf2::pWZ403-F4F10-HIS3
	ura3::YIplac211[pGAL1/10 HHF1 FLAG-HHT1]
FW7880	MATa, ura3–52, lys2–801, ade2–101, trp1∆63, his3∆200, leu2∆1
	u6bsD::KanMX
	hht1-hhf1::pWZ405-F2F9-LEU2
	hht2-hhf2::pWZ403-F4F10-HIS3
	ura3::YIplac211[pGAL1/10 HHF1 FLAG-HHT1]
	CEN plasmid pNOY439[pHHT2::MYC-HHT2 pHHF2::HHF2]
FW8510	MATa, ho::LYS2, lys2, ura3, leu2::hisG, his3::hisG, trp1::hisG
	NatMX::Rpb3-FLAG
	irt2D(-246bp)::KanMX
FW8512	MATa, ho::LYS2, lys2, ura3, leu2::hisG, his3::hisG, trp1::hisG
	NatMX::Rpb3-FLAG
	irt2-Term
FW8515	MATa, ho::LYS2, lys2, ura3, leu2::hisG, his3::hisG, trp1::hisG
	NatMX::Rpb3-FLAG
FW8555	MATa, ho::LYS2, lys2, ura3, leu2::hisG, his3::hisG, trp1::hisG,
	ime1D::HISMx6
	KanMX::LexO1(-10)::IRT2
	rtt109D::HygMx
FW8561	MATa, ho::LYS2, lys2, ura3, leu2::hisG, his3::hisG, trp1::hisG
	NatMX::Rpb3-FLAG
	rtt109D::HygMx
FW8758	MATa, ho::LYS2, lys2, ura3, leu2::hisG, his3::hisG, trp1::hisG,
	ime1D::HISMx6
	KanMX::pGAL-IRT2
	TRP1::GAL-ER
FW8759	MATa, ho::LYS2, lys2, ura3, leu2::hisG, his3::hisG, trp1::hisG,
	ime1D::HISMx6
	KanMX::pGAL-IRT2
FW8808	MATa, ho::LYS2, lys2, ura3, leu2::hisG, his3::hisG, trp1::hisG,
	pGDP1::LexA-ER-HA-B112::TRP1
	NatMX::Rpb3-FLAG
FW8812	MATa, ho::LYS2, lys2, ura3, leu2::hisG, his3::hisG, trp1::hisG,
	pGDP1::LexA-ER-HA-B112::TRP1
	KanMX::LexO1(+96)::IRT2
	NatMX::Rpb3-FLAG
FW8827	MATa, ho::LYS2, lys2, ura3, leu2::hisG, his3::hisG, trp1::hisG,
	pGDP1::LexA-ER-HA-B112::TRP1
	KanMX:: LexO4(+96)::IRT2
	NatMX::Rpb3-FLAG
FW8909	MATa, ho::LYS2, lys2, ura3, leu2::hisG, his3::hisG, trp1::hisG,
	Irt1-Term
	irt2D(-246bp)::KanMX
FW8923	MATa, ho::LYS2, lys2, ura3, leu2::hisG, his3::hisG, trp1::hisG
	matalpha::TRP1-MATa, ho::LYS2, lys2, ura3, leu2::hisG, his3::hisG, trp1::hisG
	KanMX::pCUP1-IRT2
	KanMX::pCUP1-IRT2
